# Supplementary material for: Human infection with a reassortment avian influenza A H3N8 virus: an epidemiological investigation study
Source: Nat Commun. 2022 Nov 10;13:6817. doi: 10.1038/s41467-022-34601-1 (PMC9649012; doi:10.1038/s41467-022-34601-1)
Supplement: Supplementary file 3 — Source Data [file 41467_2022_34601_MOESM3_ESM.zip]

Archive with 15 entries (10 files):
- Supplementary data/
- Supplementary data/Fig. 1B/
- Supplementary data/Fig. 1B/Fig. 1B.xlsx
- Supplementary data/Fig. 3/
- Supplementary data/Fig. 3/Fig. 3A.xlsx
- Supplementary data/Fig. 3/Fig. 3B.xlsx
- Supplementary data/Supplementary Fig. 2/
- Supplementary data/Supplementary Fig. 2/Supplementary Fig. 2.xlsx
- Supplementary data/Supplementary Fig. 3/
- Supplementary data/Supplementary Fig. 3/Supplementary Fig. 3A.xlsx
- Supplementary data/Supplementary Fig. 3/Supplementary Fig. 3B.xlsx
- Supplementary data/Supplementary Fig. 3/Supplementary Fig. 3C.xlsx
- Supplementary data/Supplementary Fig. 3/Supplementary Fig. 3D.xlsx
- Supplementary data/Supplementary Fig. 3/Supplementary Fig. 3E.xlsx
- Supplementary data/Supplementary Fig. 3/Supplementary Fig. 3F.xlsx
