# Supplementary material for: Human infection with a reassortment avian influenza A H3N8 virus: an epidemiological investigation study
Source: Nat Commun. 2022 Nov 10;13:6817. doi: 10.1038/s41467-022-34601-1 (PMC9649012; doi:10.1038/s41467-022-34601-1)
Supplement: Supplementary file 3 — Source Data [file 41467_2022_34601_MOESM3_ESM.zip › Supplementary data/Fig. 1B/Fig. 1B.xlsx]

## Sheet: Sheet1
project	day of hospitalization	result
RBC	1	2.61
RBC	3	2.92
RBC	8	2.98
RBC	10	2.49
RBC	11	2.6
RBC	12	2.78
RBC	14	2.81
RBC	15	2.62
RBC	16	2.63
RBC	17	3.31
RBC	18	2.55
RBC	19	3.22
RBC	20	3.09
RBC	21	2.86
RBC	22	2.7
RBC	24	2.78
RBC	25	2.37
RBC	28	3.39
RBC	30	3.27
RBC	33	3.41
RBC	34	2.76
RBC	35	2.88
RBC	36	2.42
RBC	37	3.45
RBC	39	3.41
RBC	42	3.83
RBC	44	3.32
WBC	1	2.63
WBC	3	4.32
WBC	8	12.96
WBC	10	27.35
WBC	11	19.06
WBC	12	15.15
WBC	14	14.29
WBC	15	13.99
WBC	16	11.82
WBC	17	16.53
WBC	18	12.18
WBC	19	7.96
WBC	20	9.46
WBC	21	8.99
WBC	22	9.87
WBC	24	10.26
WBC	25	6.03
WBC	28	10.06
WBC	30	10.28
WBC	33	13.84
WBC	34	9.2
WBC	35	15.68
WBC	36	10.8
WBC	37	13.95
WBC	39	13.65
WBC	42	17.72
WBC	44	15.77
PLT	1	168
PLT	3	129
PLT	8	92
PLT	10	186
PLT	11	164
PLT	12	133
PLT	14	94
PLT	15	87
PLT	16	83
PLT	17	92
PLT	18	74
PLT	19	83
PLT	20	93
PLT	21	90
PLT	22	93
PLT	24	161
PLT	25	225
PLT	28	417
PLT	30	534
PLT	33	691
PLT	34	427
PLT	35	472
PLT	36	381
PLT	37	396
PLT	39	363
PLT	42	457
PLT	44	391
NEUT	1	1.31
NEUT	3	2.74
NEUT	8	9.52
NEUT	10	22.88
NEUT	11	14.89
NEUT	12	12.32
NEUT	14	12.4
NEUT	15	10.04
NEUT	16	9.38
NEUT	17	12.61
NEUT	18	9.11
NEUT	19	6.47
NEUT	20	5.83
NEUT	21	5.47
NEUT	22	4.69
NEUT	24	6.41
NEUT	25	3.87
NEUT	28	8.93
NEUT	30	8.54
NEUT	33	8.18
NEUT	34	7.5
NEUT	35	13.71
NEUT	36	9.49
NEUT	37	11.07
NEUT	39	11.1
NEUT	42	17.17
NEUT	44	14.54
LYM	1	1.2
LYM	3	1.3
LYM	8	2.56
LYM	10	2.7
LYM	11	1.94
LYM	12	1.25
LYM	14	1.36
LYM	15	3.22
LYM	16	1.64
LYM	17	2.99
LYM	18	2.41
LYM	19	1.03
LYM	20	2.46
LYM	21	2.38
LYM	22	2.81
LYM	24	1.94
LYM	25	1.31
LYM	28	0.48
LYM	30	0.59
LYM	33	3.65
LYM	34	0.9
LYM	35	1.28
LYM	36	0.93
LYM	37	2.05
LYM	39	1.34
LYM	42	0.38
LYM	44	0.56
ALT	3	493.7
ALT	8	110.7
ALT	13	63.7
ALT	17	32.7
ALT	22	25.5
AST	1	198
AST	3	1669.7
AST	8	82
AST	13	71.3
AST	17	66.9
AST	22	57.8
BUN	1	5.5
BUN	2	14.7
BUN	3	13.1
BUN	7	12
BUN	11	16.4
BUN	17	10.1
BUN	22	9
BUN	33	10.5
CREA	1	33
CREA	2	89
CREA	3	78
CREA	7	41
CREA	11	58
CREA	17	30
CREA	22	48
CREA	33	25
CRP	3	3.34
CRP	8	0.499
CRP	10	0.93
CRP	11	0.74
CRP	12	3.63
CRP	14	11.84
CRP	15	6.35
CRP	16	4
CRP	17	2.98
CRP	18	12.63
CRP	19	16.4
CRP	20	9.11
CRP	21	6.37
CRP	22	3.28
CRP	24	3.46
CRP	25	13.69
CRP	28	4.62
CRP	30	1.47
CRP	33	0.499
PT	1	23.9
PT	2	15.7
PT	3	14.9
PT	10	11.5
PT	11	13.8
PT	13	12.6
PT	15	12.2
PT	16	13.6
PT	17	12.4
PT	18	12.5
PT	19	11.7
PT	20	12.3
PT	21	11.8
PT	22	11.9
PT	31	9.4
APTT	1	170
APTT	2	99.8
APTT	3	170
APTT	10	38.9
APTT	11	77.4
APTT	13	66.1
APTT	15	70.2
APTT	16	112.4
APTT	17	107
APTT	18	63.9
APTT	19	52.9
APTT	20	57.4
APTT	21	54
APTT	22	45.4
APTT	31	21.2
