# Supplementary material for: Human infection with a reassortment avian influenza A H3N8 virus: an epidemiological investigation study
Source: Nat Commun. 2022 Nov 10;13:6817. doi: 10.1038/s41467-022-34601-1 (PMC9649012; doi:10.1038/s41467-022-34601-1)
Supplement: Supplementary file 3 — Source Data [file 41467_2022_34601_MOESM3_ESM.zip › Supplementary data/Fig. 3/Fig. 3A.xlsx]

## Sheet: HA
Accession	Source	Country	Region	Year
EPI_ISL_332680	GISAID	China	Asia	2018
EPI_ISL_364305	GISAID	China	Asia	2018
EPI_ISL_364305	GISAID	China	Asia	2018
EPI_ISL_364306	GISAID	China	Asia	2018
EPI_ISL_6780603	GISAID	China	Asia	2018
EPI_ISL_266406	GISAID	China	Asia	2014
EPI_ISL_190031	GISAID	China	Asia	2014
EPI_ISL_390783	GISAID	China	Asia	2014
EPI_ISL_390781	GISAID	China	Asia	2014
EPI_ISL_390765	GISAID	China	Asia	2017
EPI_ISL_200619	GISAID	China	Asia	2015
EPI_ISL_390786	GISAID	China	Asia	2016
EPI_ISL_252813	GISAID	China	Asia	2015
EPI_ISL_252812	GISAID	China	Asia	2015
EPI_ISL_252811	GISAID	China	Asia	2015
EPI_ISL_252820	GISAID	China	Asia	2015
EPI_ISL_252822	GISAID	China	Asia	2015
EPI_ISL_252821	GISAID	China	Asia	2015
EPI_ISL_200419	GISAID	China	Asia	2015
EPI_ISL_200412	GISAID	China	Asia	2015
EPI_ISL_200413	GISAID	China	Asia	2015
EPI_ISL_221746	GISAID	China	Asia	2015
EPI_ISL_221747	GISAID	China	Asia	2015
EPI_ISL_390784	GISAID	China	Asia	2014
EPI_ISL_390772	GISAID	China	Asia	2016
EPI_ISL_332678	GISAID	China	Asia	2017
EPI_ISL_390762	GISAID	China	Asia	2017
EPI_ISL_285381	GISAID	China	Asia	2017
EPI_ISL_89570	GISAID	Viet Nam	Asia	2008
EPI_ISL_181730	GISAID	China	Asia	2013
EPI_ISL_181729	GISAID	China	Asia	2013
EPI_ISL_181732	GISAID	China	Asia	2013
EPI_ISL_181762	GISAID	China	Asia	2013
EPI_ISL_181766	GISAID	China	Asia	2013
EPI_ISL_182528	GISAID	China	Asia	2013
EPI_ISL_181765	GISAID	China	Asia	2013
EPI_ISL_143955	GISAID	China	Asia	2011
EPI_ISL_390780	GISAID	China	Asia	2014
EPI_ISL_146342	GISAID	China	Asia	2000
EPI_ISL_298539	GISAID	Mongolia	Asia	2011
EPI_ISL_298608	GISAID	Mongolia	Asia	2010
EPI_ISL_298546	GISAID	Mongolia	Asia	2010
EPI_ISL_298542	GISAID	Mongolia	Asia	2010
EPI_ISL_293993	GISAID	Mongolia	Asia	2011
EPI_ISL_298535	GISAID	Mongolia	Asia	2011
EPI_ISL_290242	GISAID	Mongolia	Asia	2011
EPI_ISL_293994	GISAID	Mongolia	Asia	2009
EPI_ISL_133706	GISAID	China	Asia	2010
EPI_ISL_293999	GISAID	Mongolia	Asia	2010
EPI_ISL_290237	GISAID	Mongolia	Asia	2011
EPI_ISL_290240	GISAID	Mongolia	Asia	2010
EPI_ISL_10063	GISAID	China	Asia	2004
EPI_ISL_64857	GISAID	China	Asia	2005
EPI_ISL_64859	GISAID	China	Asia	2005
EPI_ISL_64858	GISAID	China	Asia	2005
EPI_ISL_298544	GISAID	Mongolia	Asia	2010
EPI_ISL_4072004	GISAID	Mongolia	Asia	2018
EPI_ISL_4072001	GISAID	Mongolia	Asia	2018
EPI_ISL_4072002	GISAID	Mongolia	Asia	2018
EPI_ISL_4072000	GISAID	Mongolia	Asia	2018
EPI_ISL_503353	GISAID	Mongolia	Asia	2019
EPI_ISL_209113	GISAID	Mongolia	Asia	2015
EPI_ISL_138847	GISAID	China	Asia	2007
EPI_ISL_250234	GISAID	Russia	Europe	2016
EPI_ISL_250233	GISAID	Russia	Europe	2016
EPI_ISL_250232	GISAID	Russia	Europe	2016
EPI_ISL_400266	GISAID	Russia	Europe	2019
EPI_ISL_4072005	GISAID	Mongolia	Asia	2018
EPI_ISL_298615	GISAID	Mongolia	Asia	2011
EPI_ISL_290241	GISAID	Mongolia	Asia	2011
EPI_ISL_298537	GISAID	Mongolia	Asia	2010
EPI_ISL_299146	GISAID	Japan	Asia	2008
EPI_ISL_290238	GISAID	Mongolia	Asia	2011
EPI_ISL_290239	GISAID	Mongolia	Asia	2011
EPI_ISL_503004	GISAID	Japan	Asia	2018
EPI_ISL_8919	GISAID	China	Asia	1992
EPI_ISL_7624143	GISAID	Belgium	Europe	2021
EPI_ISL_63658	GISAID	USA	North America	2007
EPI_ISL_85083	GISAID	USA	North America	2006
EPI_ISL_85066	GISAID	USA	North America	2006
EPI_ISL_63342	GISAID	USA	North America	2007
EPI_ISL_63339	GISAID	USA	North America	2007
EPI_ISL_82489	GISAID	USA	North America	2006
EPI_ISL_82498	GISAID	USA	North America	2007
EPI_ISL_141942	GISAID	USA	North America	2009
EPI_ISL_328993	GISAID	Netherlands	Europe	2008
EPI_ISL_243492	GISAID	Netherlands	Europe	2008
EPI_ISL_237791	GISAID	Germany	Europe	2004
EPI_ISL_376207	GISAID	Netherlands	Europe	2007
EPI_ISL_399508	GISAID	Belgium	Europe	2015
EPI_ISL_329031	GISAID	Netherlands	Europe	2008
EPI_ISL_266399	GISAID	China	Asia	2010
EPI_ISL_266398	GISAID	China	Asia	2010
EPI_ISL_266396	GISAID	China	Asia	2009
EPI_ISL_266400	GISAID	China	Asia	2012
EPI_ISL_266397	GISAID	China	Asia	2009
EPI_ISL_73977	GISAID	China	Asia	2009
