# Supplementary material for: Human infection with a reassortment avian influenza A H3N8 virus: an epidemiological investigation study
Source: Nat Commun. 2022 Nov 10;13:6817. doi: 10.1038/s41467-022-34601-1 (PMC9649012; doi:10.1038/s41467-022-34601-1)
Supplement: Supplementary file 3 — Source Data [file 41467_2022_34601_MOESM3_ESM.zip › Supplementary data/Fig. 3/Fig. 3B.xlsx]

## Sheet: NA
Accession	Source	Country	Region	Year
EPI_ISL_215571	GISAID	USA	North America	2014
EPI_ISL_215569	GISAID	USA	North America	2014
EPI_ISL_215545	GISAID	USA	North America	2014
EPI_ISL_215544	GISAID	USA	North America	2014
EPI_ISL_215539	GISAID	USA	North America	2014
EPI_ISL_257252	GISAID	USA	North America	2012
EPI_ISL_257253	GISAID	USA	North America	2012
EPI_ISL_257248	GISAID	USA	North America	2012
EPI_ISL_257270	GISAID	USA	North America	2012
EPI_ISL_257265	GISAID	USA	North America	2012
EPI_ISL_257249	GISAID	USA	North America	2012
EPI_ISL_257247	GISAID	USA	North America	2012
EPI_ISL_257268	GISAID	USA	North America	2012
EPI_ISL_257267	GISAID	USA	North America	2012
EPI_ISL_257264	GISAID	USA	North America	2012
EPI_ISL_258494	GISAID	USA	North America	2015
EPI_ISL_93929	GISAID	Korea	Asia	2009
EPI_ISL_239583	GISAID	Japan	Asia	2016
EPI_ISL_239581	GISAID	Japan	Asia	2016
EPI_ISL_6784938	GISAID	Korea	Asia	2020
EPI_ISL_292796	GISAID	Korea	Asia	2015
EPI_ISL_4031554	GISAID	China	Asia	2018
EPI_ISL_381696	GISAID	Korea	Asia	2018
EPI_ISL_717765	GISAID	China	Asia	2020
EPI_ISL_502351	GISAID	USA	North America	2018
EPI_ISL_502350	GISAID	USA	North America	2018
EPI_ISL_502345	GISAID	USA	North America	2018
EPI_ISL_502349	GISAID	USA	North America	2018
EPI_ISL_4071292	GISAID	Korea	Asia	2019
EPI_ISL_462609	GISAID	China	Asia	2019
EPI_ISL_3663324	GISAID	Korea	Asia	2020
EPI_ISL_1096146	GISAID	China	Asia	2019
EPI_ISL_1096147	GISAID	China	Asia	2019
EPI_ISL_1096145	GISAID	China	Asia	2019
EPI_ISL_622	GISAID	Japan	Asia	2003
EPI_ISL_622	GISAID	Japan	Asia	2003
EPI_ISL_23022	GISAID	Japan	Asia	2004
EPI_ISL_291129	GISAID	Japan	Asia	2006
EPI_ISL_293520	GISAID	Japan	Asia	2010
EPI_ISL_292792	GISAID	Korea	Asia	2012
EPI_ISL_85271	GISAID	Japan	Asia	2008
EPI_ISL_85153	GISAID	Japan	Asia	2008
EPI_ISL_85149	GISAID	Japan	Asia	2008
EPI_ISL_4072005	GISAID	Mongolia	Asia	2018
EPI_ISL_257238	GISAID	USA	North America	2011
EPI_ISL_257237	GISAID	USA	North America	2011
EPI_ISL_257235	GISAID	USA	North America	2011
EPI_ISL_85152	GISAID	Japan	Asia	2008
EPI_ISL_177447	GISAID	Japan	Asia	2012
EPI_ISL_85274	GISAID	Japan	Asia	2008
EPI_ISL_85150	GISAID	Japan	Asia	2008
EPI_ISL_85147	GISAID	Japan	Asia	2008
EPI_ISL_257246	GISAID	USA	North America	2011
EPI_ISL_30546	GISAID	Laos	Asia	2007
EPI_ISL_238027	GISAID	Japan	Asia	2012
EPI_ISL_262489	GISAID	Japan	Asia	2006
EPI_ISL_262482	GISAID	Japan	Asia	2006
EPI_ISL_237146	GISAID	Japan	Asia	2014
EPI_ISL_10526	GISAID	Korea	Asia	2004
EPI_ISL_85083	GISAID	USA	North America	2006
EPI_ISL_85066	GISAID	USA	North America	2006
EPI_ISL_85058	GISAID	USA	North America	2006
EPI_ISL_85106	GISAID	USA	North America	2006
EPI_ISL_85052	GISAID	USA	North America	2006
EPI_ISL_85204	GISAID	USA	North America	2007
EPI_ISL_84644	GISAID	USA	North America	2007
EPI_ISL_84639	GISAID	USA	North America	2007
EPI_ISL_85068	GISAID	USA	North America	2006
EPI_ISL_63545	GISAID	USA	North America	2007
EPI_ISL_84633	GISAID	USA	North America	2007
EPI_ISL_63658	GISAID	USA	North America	2007
EPI_ISL_141956	GISAID	USA	North America	2010
EPI_ISL_142062	GISAID	USA	North America	2010
EPI_ISL_234717	GISAID	USA	North America	2009
EPI_ISL_257266	GISAID	USA	North America	2012
EPI_ISL_257269	GISAID	USA	North America	2012
EPI_ISL_257263	GISAID	USA	North America	2012
EPI_ISL_257271	GISAID	USA	North America	2012
EPI_ISL_257259	GISAID	USA	North America	2012
EPI_ISL_215555	GISAID	USA	North America	2014
EPI_ISL_215554	GISAID	USA	North America	2014
EPI_ISL_257260	GISAID	USA	North America	2012
EPI_ISL_215556	GISAID	USA	North America	2014
EPI_ISL_215559	GISAID	USA	North America	2014
EPI_ISL_258478	GISAID	USA	North America	2015
EPI_ISL_257257	GISAID	USA	North America	2012
EPI_ISL_293991	GISAID	Japan	Asia	2014
EPI_ISL_293507	GISAID	Japan	Asia	2014
EPI_ISL_239368	GISAID	Japan	Asia	2016
EPI_ISL_257254	GISAID	USA	North America	2012
EPI_ISL_70555	GISAID	Korea	Asia	2007
EPI_ISL_6785310	GISAID	Korea	Asia	2011
EPI_ISL_291121	GISAID	Japan	Asia	2006
EPI_ISL_291124	GISAID	Japan	Asia	2006
EPI_ISL_291126	GISAID	Japan	Asia	2006
EPI_ISL_291125	GISAID	Japan	Asia	2006
EPI_ISL_506076	GISAID	Korea	Asia	2007
