# Supplementary material for: Human infection with a reassortment avian influenza A H3N8 virus: an epidemiological investigation study
Source: Nat Commun. 2022 Nov 10;13:6817. doi: 10.1038/s41467-022-34601-1 (PMC9649012; doi:10.1038/s41467-022-34601-1)
Supplement: Supplementary file 3 — Source Data [file 41467_2022_34601_MOESM3_ESM.zip › Supplementary data/Supplementary Fig. 2/Supplementary Fig. 2.xlsx]

## Sheet: Sheet1
project	day of hospitalization	result
TP	1	50.2
TP	3	53.8
TP	8	61.7
TP	13	64.4
TP	22	66.7
TP	17	71
ALB	1	30.9
ALB	3	26
ALB	8	37.6
ALB	13	38.5
ALB	17	38.5
ALB	22	36
GGT	3	69.2
GGT	8	77.8
GGT	13	65
GGT	17	65.2
GGT	22	85.3
LDH	1	1935
LDH	8	1067
LDH	13	1022
LDH	22	818
D-Dimer	1	5.11
D-Dimer	2	7.82
D-Dimer	3	9.3
D-Dimer	10	2.84
D-Dimer	11	3.02
D-Dimer	13	4.47
D-Dimer	15	4.93
D-Dimer	16	5.3
D-Dimer	17	6.42
D-Dimer	18	4.7
D-Dimer	19	4.68
D-Dimer	20	3.75
D-Dimer	21	4.35
D-Dimer	22	3.94
D-Dimer	31	0.63
Na	1	129
Na	2	132
Na	7	133
Na	11	136
Na	17	136
Na	22	132
Na	33	137
Ca	1	1.9
Ca	2	1.79
Ca	7	2.39
Ca	11	2.6
Ca	17	2.43
Ca	22	2.6
Ca	33	2.91
IL-6	3	13.91
IL-6	9	2.19
IL-6	27	9.85
IL-6	36	7.68
IFN-γ	3	45.5
IFN-γ	9	7.18
IFN-γ	27	6.06
IFN-γ	36	7.42
IL-12P70	3	5.63
IL-12P70	9	3.71
IL-12P70	27	3.61
IL-12P70	36	0.39
FDP	1	17.36
FDP	2	19.7
FDP	3	26.69
FDP	10	8.53
FDP	11	8.68
FDP	13	13.21
FDP	15	15.6
FDP	16	15.49
FDP	17	17.64
FDP	18	14.08
FDP	19	15.09
FDP	20	11.1
FDP	21	12.57
FDP	22	11.52
FDP	31	2.5
