# Supplementary material for: Human infection with a reassortment avian influenza A H3N8 virus: an epidemiological investigation study
Source: Nat Commun. 2022 Nov 10;13:6817. doi: 10.1038/s41467-022-34601-1 (PMC9649012; doi:10.1038/s41467-022-34601-1)
Supplement: Supplementary file 3 — Source Data [file 41467_2022_34601_MOESM3_ESM.zip › Supplementary data/Supplementary Fig. 3/Supplementary Fig. 3A.xlsx]

## Sheet: PB2
Accession	Source	Country	Region	Year
EPI_ISL_3247000	GISAID	China	Asia	2021
EPI_ISL_410990	GISAID	China	Asia	2020
EPI_ISL_3247002	GISAID	China	Asia	2021
EPI_ISL_548680	GISAID	China	Asia	2020
EPI_ISL_285028	GISAID	China	Asia	2017
EPI_ISL_283495	GISAID	China	Asia	2017
EPI_ISL_285127	GISAID	China	Asia	2017
EPI_ISL_314055	GISAID	China	Asia	2017
EPI_ISL_191490	GISAID	China	Asia	2014
EPI_ISL_501419	GISAID	China	Asia	2014
EPI_ISL_462510	GISAID	China	Asia	2014
EPI_ISL_501418	GISAID	China	Asia	2014
EPI_ISL_700926	GISAID	China	Asia	2015
EPI_ISL_176412	GISAID	China	Asia	2014
EPI_ISL_700905	GISAID	China	Asia	2014
EPI_ISL_328599	GISAID	China	Asia	2014
EPI_ISL_505074	GISAID	China	Asia	2014
EPI_ISL_700897	GISAID	China	Asia	2014
EPI_ISL_700924	GISAID	China	Asia	2014
EPI_ISL_205134	GISAID	China	Asia	2014
EPI_ISL_216875	GISAID	China	Asia	2014
EPI_ISL_505080	GISAID	China	Asia	2014
EPI_ISL_501377	GISAID	China	Asia	2013
EPI_ISL_501376	GISAID	China	Asia	2013
EPI_ISL_462486	GISAID	China	Asia	2013
EPI_ISL_181537	GISAID	China	Asia	2013
EPI_ISL_181909	GISAID	China	Asia	2014
EPI_ISL_181545	GISAID	China	Asia	2013
EPI_ISL_181529	GISAID	China	Asia	2013
EPI_ISL_182028	GISAID	China	Asia	2013
EPI_ISL_182083	GISAID	China	Asia	2013
EPI_ISL_182031	GISAID	China	Asia	2013
EPI_ISL_182029	GISAID	China	Asia	2013
EPI_ISL_182030	GISAID	China	Asia	2013
EPI_ISL_501372	GISAID	China	Asia	2013
EPI_ISL_462484	GISAID	China	Asia	2013
EPI_ISL_462487	GISAID	China	Asia	2013
EPI_ISL_220161	GISAID	China	Asia	2013
EPI_ISL_252725	GISAID	China	Asia	2015
EPI_ISL_501388	GISAID	China	Asia	2013
EPI_ISL_501384	GISAID	China	Asia	2013
EPI_ISL_501383	GISAID	China	Asia	2013
EPI_ISL_327756	GISAID	Viet Nam	Asia	2014
EPI_ISL_327772	GISAID	Viet Nam	Asia	2014
EPI_ISL_327755	GISAID	Viet Nam	Asia	2014
EPI_ISL_327744	GISAID	Viet Nam	Asia	2014
EPI_ISL_327760	GISAID	Viet Nam	Asia	2014
EPI_ISL_327750	GISAID	Viet Nam	Asia	2014
EPI_ISL_327747	GISAID	Viet Nam	Asia	2014
EPI_ISL_327752	GISAID	Viet Nam	Asia	2014
EPI_ISL_327749	GISAID	Viet Nam	Asia	2014
EPI_ISL_327745	GISAID	Viet Nam	Asia	2014
EPI_ISL_327764	GISAID	Viet Nam	Asia	2014
EPI_ISL_327759	GISAID	Viet Nam	Asia	2014
EPI_ISL_327757	GISAID	Viet Nam	Asia	2014
EPI_ISL_327758	GISAID	Viet Nam	Asia	2014
EPI_ISL_501375	GISAID	China	Asia	2013
EPI_ISL_462483	GISAID	China	Asia	2013
EPI_ISL_501296	GISAID	China	Asia	2014
EPI_ISL_501295	GISAID	China	Asia	2014
EPI_ISL_462518	GISAID	China	Asia	2014
EPI_ISL_462517	GISAID	China	Asia	2014
EPI_ISL_501378	GISAID	China	Asia	2013
EPI_ISL_501301	GISAID	China	Asia	2014
EPI_ISL_462592	GISAID	China	Asia	2014
EPI_ISL_501389	GISAID	China	Asia	2013
EPI_ISL_379942	GISAID	China	Asia	2014
EPI_ISL_249282	GISAID	China	Asia	2016
EPI_ISL_501390	GISAID	China	Asia	2013
EPI_ISL_501385	GISAID	China	Asia	2013
EPI_ISL_501297	GISAID	China	Asia	2014
EPI_ISL_462589	GISAID	China	Asia	2014
EPI_ISL_501310	GISAID	China	Asia	2014
EPI_ISL_462524	GISAID	China	Asia	2014
EPI_ISL_501340	GISAID	China	Asia	2015
EPI_ISL_249127	GISAID	China	Asia	2015
EPI_ISL_249129	GISAID	China	Asia	2015
EPI_ISL_249128	GISAID	China	Asia	2015
EPI_ISL_501422	GISAID	China	Asia	2015
EPI_ISL_462553	GISAID	China	Asia	2015
EPI_ISL_501344	GISAID	China	Asia	2015
EPI_ISL_501336	GISAID	China	Asia	2015
EPI_ISL_501334	GISAID	China	Asia	2015
EPI_ISL_501337	GISAID	China	Asia	2015
EPI_ISL_501335	GISAID	China	Asia	2015
EPI_ISL_462548	GISAID	China	Asia	2015
EPI_ISL_462549	GISAID	China	Asia	2015
EPI_ISL_220945	GISAID	China	Asia	2013
EPI_ISL_501342	GISAID	China	Asia	2015
EPI_ISL_501328	GISAID	China	Asia	2015
EPI_ISL_501330	GISAID	China	Asia	2015
EPI_ISL_462540	GISAID	China	Asia	2015
EPI_ISL_283829	GISAID	China	Asia	2015
EPI_ISL_699402	GISAID	China	Asia	2017
EPI_ISL_699401	GISAID	China	Asia	2017
EPI_ISL_285211	GISAID	China	Asia	2017
EPI_ISL_697148	GISAID	China	Asia	2018
