# Supplementary material for: Human infection with a reassortment avian influenza A H3N8 virus: an epidemiological investigation study
Source: Nat Commun. 2022 Nov 10;13:6817. doi: 10.1038/s41467-022-34601-1 (PMC9649012; doi:10.1038/s41467-022-34601-1)
Supplement: Supplementary file 3 — Source Data [file 41467_2022_34601_MOESM3_ESM.zip › Supplementary data/Supplementary Fig. 3/Supplementary Fig. 3B.xlsx]

## Sheet: PB1
Accession	Source	Country	Region	Year
EPI_ISL_548680	GISAID	China	Asia	2020
EPI_ISL_410990	GISAID	China	Asia	2020
EPI_ISL_3246998	GISAID	China	Asia	2021
EPI_ISL_3247004	GISAID	China	Asia	2021
EPI_ISL_697231	GISAID	China	Asia	2018
EPI_ISL_699396	GISAID	China	Asia	2018
EPI_ISL_699201	GISAID	China	Asia	2018
EPI_ISL_707680	GISAID	China	Asia	2018
EPI_ISL_697996	GISAID	China	Asia	2018
EPI_ISL_697991	GISAID	China	Asia	2018
EPI_ISL_699255	GISAID	China	Asia	2018
EPI_ISL_697989	GISAID	China	Asia	2018
EPI_ISL_697988	GISAID	China	Asia	2018
EPI_ISL_699254	GISAID	China	Asia	2018
EPI_ISL_699253	GISAID	China	Asia	2018
EPI_ISL_697987	GISAID	China	Asia	2018
EPI_ISL_699252	GISAID	China	Asia	2018
EPI_ISL_697985	GISAID	China	Asia	2018
EPI_ISL_699251	GISAID	China	Asia	2018
EPI_ISL_697809	GISAID	China	Asia	2018
EPI_ISL_697142	GISAID	China	Asia	2018
EPI_ISL_697141	GISAID	China	Asia	2018
EPI_ISL_697191	GISAID	China	Asia	2018
EPI_ISL_697175	GISAID	China	Asia	2018
EPI_ISL_697185	GISAID	China	Asia	2018
EPI_ISL_697810	GISAID	China	Asia	2018
EPI_ISL_173729	GISAID	China	Asia	2013
EPI_ISL_198438	GISAID	China	Asia	2013
EPI_ISL_502189	GISAID	China	Asia	2017
EPI_ISL_173469	GISAID	China	Asia	2014
EPI_ISL_173468	GISAID	China	Asia	2014
EPI_ISL_173472	GISAID	China	Asia	2014
EPI_ISL_173477	GISAID	China	Asia	2014
EPI_ISL_181894	GISAID	China	Asia	2014
EPI_ISL_181898	GISAID	China	Asia	2014
EPI_ISL_181926	GISAID	China	Asia	2014
EPI_ISL_181956	GISAID	China	Asia	2014
EPI_ISL_181622	GISAID	China	Asia	2014
EPI_ISL_181921	GISAID	China	Asia	2014
EPI_ISL_203704	GISAID	China	Asia	2013
EPI_ISL_174273	GISAID	China	Asia	2013
EPI_ISL_174274	GISAID	China	Asia	2013
EPI_ISL_203685	GISAID	China	Asia	2013
EPI_ISL_179845	GISAID	China	Asia	2013
EPI_ISL_203698	GISAID	China	Asia	2013
EPI_ISL_203697	GISAID	China	Asia	2013
EPI_ISL_203696	GISAID	China	Asia	2013
EPI_ISL_192504	GISAID	China	Asia	2015
EPI_ISL_192498	GISAID	China	Asia	2015
EPI_ISL_192280	GISAID	China	Asia	2015
EPI_ISL_203667	GISAID	China	Asia	2013
EPI_ISL_173596	GISAID	China	Asia	2013
EPI_ISL_501400	GISAID	China	Asia	2013
EPI_ISL_181957	GISAID	China	Asia	2014
EPI_ISL_283788	GISAID	China	Asia	2015
EPI_ISL_169131	GISAID	China	Asia	2014
EPI_ISL_192299	GISAID	China	Asia	2014
EPI_ISL_192296	GISAID	China	Asia	2015
EPI_ISL_192505	GISAID	China	Asia	2015
EPI_ISL_192298	GISAID	China	Asia	2015
EPI_ISL_283518	GISAID	China	Asia	2015
EPI_ISL_170169	GISAID	China	Asia	2014
EPI_ISL_249134	GISAID	China	Asia	2015
EPI_ISL_249136	GISAID	China	Asia	2016
EPI_ISL_501331	GISAID	China	Asia	2015
EPI_ISL_462543	GISAID	China	Asia	2015
EPI_ISL_501332	GISAID	China	Asia	2015
EPI_ISL_501333	GISAID	China	Asia	2015
EPI_ISL_462545	GISAID	China	Asia	2015
EPI_ISL_501335	GISAID	China	Asia	2015
EPI_ISL_221676	GISAID	China	Asia	2015
