# Supplementary material for: Human infection with a reassortment avian influenza A H3N8 virus: an epidemiological investigation study
Source: Nat Commun. 2022 Nov 10;13:6817. doi: 10.1038/s41467-022-34601-1 (PMC9649012; doi:10.1038/s41467-022-34601-1)
Supplement: Supplementary file 3 — Source Data [file 41467_2022_34601_MOESM3_ESM.zip › Supplementary data/Supplementary Fig. 3/Supplementary Fig. 3C.xlsx]

## Sheet: PA
Accession	Source	Country	Region	Year
EPI_ISL_3236211	GISAID	China	Asia	2021
EPI_ISL_501364	GISAID	China	Asia	2017
EPI_ISL_501363	GISAID	China	Asia	2017
EPI_ISL_462565	GISAID	China	Asia	2017
EPI_ISL_462558	GISAID	China	Asia	2016
EPI_ISL_700773	GISAID	China	Asia	2017
EPI_ISL_397115	GISAID	China	Asia	2017
EPI_ISL_707532	GISAID	China	Asia	2017
EPI_ISL_707530	GISAID	China	Asia	2017
EPI_ISL_699475	GISAID	China	Asia	2017
EPI_ISL_696649	GISAID	China	Asia	2017
EPI_ISL_696639	GISAID	China	Asia	2017
EPI_ISL_699625	GISAID	China	Asia	2017
EPI_ISL_699631	GISAID	China	Asia	2017
EPI_ISL_699626	GISAID	China	Asia	2017
EPI_ISL_699624	GISAID	China	Asia	2017
EPI_ISL_699623	GISAID	China	Asia	2017
EPI_ISL_699621	GISAID	China	Asia	2017
EPI_ISL_699620	GISAID	China	Asia	2017
EPI_ISL_699619	GISAID	China	Asia	2017
EPI_ISL_699618	GISAID	China	Asia	2017
EPI_ISL_699617	GISAID	China	Asia	2017
EPI_ISL_699614	GISAID	China	Asia	2017
EPI_ISL_699609	GISAID	China	Asia	2017
EPI_ISL_699607	GISAID	China	Asia	2017
EPI_ISL_699605	GISAID	China	Asia	2017
EPI_ISL_699603	GISAID	China	Asia	2017
EPI_ISL_699600	GISAID	China	Asia	2017
EPI_ISL_696640	GISAID	China	Asia	2017
EPI_ISL_327802	GISAID	China	Asia	2017
EPI_ISL_699622	GISAID	China	Asia	2017
EPI_ISL_699616	GISAID	China	Asia	2017
EPI_ISL_696642	GISAID	China	Asia	2017
EPI_ISL_696634	GISAID	China	Asia	2017
EPI_ISL_699599	GISAID	China	Asia	2017
EPI_ISL_697454	GISAID	China	Asia	2017
EPI_ISL_699613	GISAID	China	Asia	2017
EPI_ISL_699611	GISAID	China	Asia	2017
EPI_ISL_699610	GISAID	China	Asia	2017
EPI_ISL_699632	GISAID	China	Asia	2017
EPI_ISL_697455	GISAID	China	Asia	2017
EPI_ISL_699629	GISAID	China	Asia	2017
EPI_ISL_696698	GISAID	China	Asia	2017
EPI_ISL_697509	GISAID	China	Asia	2017
EPI_ISL_697476	GISAID	China	Asia	2017
EPI_ISL_697460	GISAID	China	Asia	2017
EPI_ISL_697485	GISAID	China	Asia	2017
EPI_ISL_697461	GISAID	China	Asia	2017
EPI_ISL_697500	GISAID	China	Asia	2017
EPI_ISL_697496	GISAID	China	Asia	2017
EPI_ISL_697469	GISAID	China	Asia	2017
EPI_ISL_697503	GISAID	China	Asia	2017
EPI_ISL_697478	GISAID	China	Asia	2017
EPI_ISL_697495	GISAID	China	Asia	2017
EPI_ISL_4064085	GISAID	China	Asia	2017
EPI_ISL_697505	GISAID	China	Asia	2017
EPI_ISL_4063666	GISAID	China	Asia	2017
EPI_ISL_4063665	GISAID	China	Asia	2017
EPI_ISL_697482	GISAID	China	Asia	2017
EPI_ISL_697470	GISAID	China	Asia	2017
EPI_ISL_697480	GISAID	China	Asia	2018
EPI_ISL_697358	GISAID	China	Asia	2018
EPI_ISL_697357	GISAID	China	Asia	2018
EPI_ISL_697362	GISAID	China	Asia	2018
EPI_ISL_697507	GISAID	China	Asia	2017
EPI_ISL_505068	GISAID	China	Asia	2016
EPI_ISL_505071	GISAID	China	Asia	2017
EPI_ISL_505071	GISAID	China	Asia	2017
EPI_ISL_696801	GISAID	China	Asia	2018
EPI_ISL_697215	GISAID	China	Asia	2018
EPI_ISL_697150	GISAID	China	Asia	2018
EPI_ISL_327805	GISAID	China	Asia	2017
EPI_ISL_698043	GISAID	China	Asia	2018
EPI_ISL_697231	GISAID	China	Asia	2018
EPI_ISL_707339	GISAID	China	Asia	2016
EPI_ISL_285078	GISAID	China	Asia	2017
EPI_ISL_285082	GISAID	China	Asia	2017
EPI_ISL_285080	GISAID	China	Asia	2017
EPI_ISL_285079	GISAID	China	Asia	2017
EPI_ISL_285266	GISAID	China	Asia	2017
EPI_ISL_285085	GISAID	China	Asia	2017
EPI_ISL_285083	GISAID	China	Asia	2017
EPI_ISL_285086	GISAID	China	Asia	2017
EPI_ISL_285002	GISAID	China	Asia	2017
EPI_ISL_284996	GISAID	China	Asia	2017
EPI_ISL_697146	GISAID	China	Asia	2018
EPI_ISL_505807	GISAID	China	Asia	2019
EPI_ISL_548680	GISAID	China	Asia	2020
EPI_ISL_548681	GISAID	China	Asia	2020
EPI_ISL_3246998	GISAID	China	Asia	2021
EPI_ISL_2380100	GISAID	China	Asia	2021
EPI_ISL_2379892	GISAID	China	Asia	2021
EPI_ISL_3246989	GISAID	China	Asia	2021
EPI_ISL_2991499	GISAID	China	Asia	2021
EPI_ISL_2650013	GISAID	China	Asia	2021
EPI_ISL_3247005	GISAID	China	Asia	2021
EPI_ISL_2992681	GISAID	China	Asia	2020
