# Supplementary material for: Human infection with a reassortment avian influenza A H3N8 virus: an epidemiological investigation study
Source: Nat Commun. 2022 Nov 10;13:6817. doi: 10.1038/s41467-022-34601-1 (PMC9649012; doi:10.1038/s41467-022-34601-1)
Supplement: Supplementary file 3 — Source Data [file 41467_2022_34601_MOESM3_ESM.zip › Supplementary data/Supplementary Fig. 3/Supplementary Fig. 3D.xlsx]

## Sheet: NP
Accession	Source	Country	Region	Year
EPI_ISL_3247002	GISAID	China	Asia	2021
EPI_ISL_3247000	GISAID	China	Asia	2021
EPI_ISL_410990	GISAID	China	Asia	2020
EPI_ISL_696979	GISAID	China	Asia	2018
EPI_ISL_696985	GISAID	China	Asia	2018
EPI_ISL_696976	GISAID	China	Asia	2018
EPI_ISL_699201	GISAID	China	Asia	2018
EPI_ISL_699396	GISAID	China	Asia	2018
EPI_ISL_697231	GISAID	China	Asia	2018
EPI_ISL_699251	GISAID	China	Asia	2018
EPI_ISL_697986	GISAID	China	Asia	2018
EPI_ISL_697985	GISAID	China	Asia	2018
EPI_ISL_697989	GISAID	China	Asia	2018
EPI_ISL_697996	GISAID	China	Asia	2018
EPI_ISL_697991	GISAID	China	Asia	2018
EPI_ISL_699255	GISAID	China	Asia	2018
EPI_ISL_697988	GISAID	China	Asia	2018
EPI_ISL_699254	GISAID	China	Asia	2018
EPI_ISL_699253	GISAID	China	Asia	2018
EPI_ISL_697987	GISAID	China	Asia	2018
EPI_ISL_699252	GISAID	China	Asia	2018
EPI_ISL_697174	GISAID	China	Asia	2018
EPI_ISL_696986	GISAID	China	Asia	2018
EPI_ISL_696973	GISAID	China	Asia	2018
EPI_ISL_696968	GISAID	China	Asia	2018
EPI_ISL_696708	GISAID	China	Asia	2016
EPI_ISL_399106	GISAID	China	Asia	2016
EPI_ISL_696713	GISAID	China	Asia	2016
EPI_ISL_696705	GISAID	China	Asia	2016
EPI_ISL_696911	GISAID	China	Asia	2016
EPI_ISL_696728	GISAID	China	Asia	2016
EPI_ISL_696721	GISAID	China	Asia	2016
EPI_ISL_696673	GISAID	China	Asia	2016
EPI_ISL_697855	GISAID	China	Asia	2017
EPI_ISL_1920827	GISAID	China	Asia	2017
EPI_ISL_1920825	GISAID	China	Asia	2017
EPI_ISL_1920823	GISAID	China	Asia	2017
EPI_ISL_1920822	GISAID	China	Asia	2017
EPI_ISL_707569	GISAID	China	Asia	2017
EPI_ISL_707556	GISAID	China	Asia	2017
EPI_ISL_699627	GISAID	China	Asia	2017
EPI_ISL_699608	GISAID	China	Asia	2017
EPI_ISL_699606	GISAID	China	Asia	2017
EPI_ISL_699601	GISAID	China	Asia	2017
EPI_ISL_699597	GISAID	China	Asia	2017
EPI_ISL_699596	GISAID	China	Asia	2017
EPI_ISL_699593	GISAID	China	Asia	2017
EPI_ISL_699592	GISAID	China	Asia	2017
EPI_ISL_699591	GISAID	China	Asia	2017
EPI_ISL_699589	GISAID	China	Asia	2017
EPI_ISL_699580	GISAID	China	Asia	2017
EPI_ISL_699579	GISAID	China	Asia	2017
EPI_ISL_699569	GISAID	China	Asia	2017
EPI_ISL_696667	GISAID	China	Asia	2017
EPI_ISL_696653	GISAID	China	Asia	2017
EPI_ISL_696638	GISAID	China	Asia	2017
EPI_ISL_1920819	GISAID	China	Asia	2017
EPI_ISL_1920824	GISAID	China	Asia	2017
EPI_ISL_1920817	GISAID	China	Asia	2017
EPI_ISL_707571	GISAID	China	Asia	2017
EPI_ISL_699604	GISAID	China	Asia	2017
EPI_ISL_699615	GISAID	China	Asia	2017
EPI_ISL_699582	GISAID	China	Asia	2017
EPI_ISL_1920820	GISAID	China	Asia	2017
EPI_ISL_1920815	GISAID	China	Asia	2017
EPI_ISL_699612	GISAID	China	Asia	2017
EPI_ISL_699567	GISAID	China	Asia	2017
EPI_ISL_696746	GISAID	China	Asia	2017
EPI_ISL_696710	GISAID	China	Asia	2016
EPI_ISL_697864	GISAID	China	Asia	2016
EPI_ISL_501312	GISAID	China	Asia	2014
EPI_ISL_501307	GISAID	China	Asia	2014
EPI_ISL_462522	GISAID	China	Asia	2014
EPI_ISL_273301	GISAID	China	Asia	2016
EPI_ISL_192284	GISAID	China	Asia	2015
EPI_ISL_198738	GISAID	China	Asia	2015
EPI_ISL_192491	GISAID	China	Asia	2014
EPI_ISL_501294	GISAID	China	Asia	2014
EPI_ISL_273302	GISAID	China	Asia	2016
EPI_ISL_277447	GISAID	China	Asia	2015
EPI_ISL_501335	GISAID	China	Asia	2015
EPI_ISL_462526	GISAID	China	Asia	2014
EPI_ISL_253028	GISAID	China	Asia	2016
EPI_ISL_273947	GISAID	China	Asia	2016
EPI_ISL_283964	GISAID	China	Asia	2017
EPI_ISL_501298	GISAID	China	Asia	2014
EPI_ISL_253947	GISAID	Japan	Asia	2015
EPI_ISL_237985	GISAID	Japan	Asia	2015
EPI_ISL_244537	GISAID	China	Asia	2015
EPI_ISL_696966	GISAID	China	Asia	2018
EPI_ISL_387734	GISAID	Viet Nam	Asia	2013
EPI_ISL_387733	GISAID	Viet Nam	Asia	2013
EPI_ISL_387686	GISAID	Viet Nam	Asia	2013
EPI_ISL_285129	GISAID	China	Asia	2017
EPI_ISL_378892	GISAID	China	Asia	2017
EPI_ISL_378891	GISAID	China	Asia	2016
EPI_ISL_548680	GISAID	China	Asia	2020
