# Supplementary material for: Human infection with a reassortment avian influenza A H3N8 virus: an epidemiological investigation study
Source: Nat Commun. 2022 Nov 10;13:6817. doi: 10.1038/s41467-022-34601-1 (PMC9649012; doi:10.1038/s41467-022-34601-1)
Supplement: Supplementary file 3 — Source Data [file 41467_2022_34601_MOESM3_ESM.zip › Supplementary data/Supplementary Fig. 3/Supplementary Fig. 3E.xlsx]

## Sheet: M
Accession	Source	Country	Region	Year
EPI_ISL_3247002	GISAID	China	Asia	2021
EPI_ISL_548680	GISAID	China	Asia	2020
EPI_ISL_697224	GISAID	China	Asia	2018
EPI_ISL_697225	GISAID	China	Asia	2018
EPI_ISL_697217	GISAID	China	Asia	2018
EPI_ISL_696966	GISAID	China	Asia	2018
EPI_ISL_697149	GISAID	China	Asia	2018
EPI_ISL_284690	GISAID	China	Asia	2017
EPI_ISL_696983	GISAID	China	Asia	2018
EPI_ISL_696980	GISAID	China	Asia	2018
EPI_ISL_697222	GISAID	China	Asia	2018
EPI_ISL_697223	GISAID	China	Asia	2018
EPI_ISL_697811	GISAID	China	Asia	2018
EPI_ISL_697145	GISAID	China	Asia	2018
EPI_ISL_697212	GISAID	China	Asia	2018
EPI_ISL_697216	GISAID	China	Asia	2018
EPI_ISL_697221	GISAID	China	Asia	2018
EPI_ISL_697219	GISAID	China	Asia	2018
EPI_ISL_707679	GISAID	China	Asia	2018
EPI_ISL_501376	GISAID	China	Asia	2013
EPI_ISL_462486	GISAID	China	Asia	2013
EPI_ISL_697150	GISAID	China	Asia	2018
EPI_ISL_501389	GISAID	China	Asia	2013
EPI_ISL_501388	GISAID	China	Asia	2013
EPI_ISL_501386	GISAID	China	Asia	2013
EPI_ISL_501383	GISAID	China	Asia	2013
EPI_ISL_198918	GISAID	China	Asia	2015
EPI_ISL_220158	GISAID	China	Asia	2013
EPI_ISL_220159	GISAID	China	Asia	2013
EPI_ISL_174265	GISAID	China	Asia	2013
EPI_ISL_252725	GISAID	China	Asia	2015
EPI_ISL_220160	GISAID	China	Asia	2013
EPI_ISL_501390	GISAID	China	Asia	2013
EPI_ISL_501385	GISAID	China	Asia	2013
EPI_ISL_501387	GISAID	China	Asia	2013
EPI_ISL_501320	GISAID	China	Asia	2014
EPI_ISL_191490	GISAID	China	Asia	2014
EPI_ISL_198995	GISAID	China	Asia	2015
EPI_ISL_501310	GISAID	China	Asia	2014
EPI_ISL_462524	GISAID	China	Asia	2014
EPI_ISL_237447	GISAID	China	Asia	2014
EPI_ISL_501294	GISAID	China	Asia	2014
EPI_ISL_501372	GISAID	China	Asia	2013
EPI_ISL_501373	GISAID	China	Asia	2013
EPI_ISL_462484	GISAID	China	Asia	2013
EPI_ISL_501375	GISAID	China	Asia	2013
EPI_ISL_462483	GISAID	China	Asia	2013
EPI_ISL_159069	GISAID	China	Asia	2013
EPI_ISL_159068	GISAID	China	Asia	2013
EPI_ISL_198877	GISAID	China	Asia	2015
EPI_ISL_200409	GISAID	China	Asia	2015
EPI_ISL_198983	GISAID	China	Asia	2015
EPI_ISL_501312	GISAID	China	Asia	2014
EPI_ISL_501307	GISAID	China	Asia	2014
EPI_ISL_462526	GISAID	China	Asia	2014
EPI_ISL_462522	GISAID	China	Asia	2014
EPI_ISL_501384	GISAID	China	Asia	2013
EPI_ISL_387722	GISAID	Viet Nam	Asia	2013
EPI_ISL_174265	GISAID	China	Asia	2013
EPI_ISL_697146	GISAID	China	Asia	2018
EPI_ISL_3246998	GISAID	China	Asia	2021
EPI_ISL_3247004	GISAID	China	Asia	2021
EPI_ISL_699356	GISAID	China	Asia	2018
EPI_ISL_696978	GISAID	China	Asia	2018
EPI_ISL_699209	GISAID	China	Asia	2018
EPI_ISL_699208	GISAID	China	Asia	2018
EPI_ISL_699207	GISAID	China	Asia	2018
EPI_ISL_699181	GISAID	China	Asia	2018
EPI_ISL_697151	GISAID	China	Asia	2018
EPI_ISL_696990	GISAID	China	Asia	2018
EPI_ISL_696989	GISAID	China	Asia	2018
EPI_ISL_699206	GISAID	China	Asia	2018
EPI_ISL_707680	GISAID	China	Asia	2018
EPI_ISL_3247000	GISAID	China	Asia	2021
EPI_ISL_410990	GISAID	China	Asia	2020
EPI_ISL_697140	GISAID	China	Asia	2018
EPI_ISL_696984	GISAID	China	Asia	2018
EPI_ISL_696970	GISAID	China	Asia	2018
EPI_ISL_697220	GISAID	China	Asia	2018
EPI_ISL_696979	GISAID	China	Asia	2018
EPI_ISL_697184	GISAID	China	Asia	2018
EPI_ISL_699537	GISAID	China	Asia	2018
EPI_ISL_696824	GISAID	China	Asia	2018
EPI_ISL_696823	GISAID	China	Asia	2018
EPI_ISL_699551	GISAID	China	Asia	2018
EPI_ISL_699535	GISAID	China	Asia	2018
EPI_ISL_699550	GISAID	China	Asia	2018
EPI_ISL_697183	GISAID	China	Asia	2018
EPI_ISL_327757	GISAID	Viet Nam	Asia	2014
EPI_ISL_327764	GISAID	Viet Nam	Asia	2014
EPI_ISL_327759	GISAID	Viet Nam	Asia	2014
EPI_ISL_327758	GISAID	Viet Nam	Asia	2014
EPI_ISL_329540	GISAID	China	Asia	2015
EPI_ISL_4254449	GISAID	China	Asia	2019
EPI_ISL_4254455	GISAID	China	Asia	2019
EPI_ISL_4254450	GISAID	China	Asia	2019
EPI_ISL_4254453	GISAID	China	Asia	2019
