# Supplementary material for: Human infection with a reassortment avian influenza A H3N8 virus: an epidemiological investigation study
Source: Nat Commun. 2022 Nov 10;13:6817. doi: 10.1038/s41467-022-34601-1 (PMC9649012; doi:10.1038/s41467-022-34601-1)
Supplement: Supplementary file 3 — Source Data [file 41467_2022_34601_MOESM3_ESM.zip › Supplementary data/Supplementary Fig. 3/Supplementary Fig. 3F.xlsx]

## Sheet: NS
Accession	Source	Country	Region	Year
EPI_ISL_3247004	GISAID	China	Asia	2021
EPI_ISL_548680	GISAID	China	Asia	2020
EPI_ISL_3247000	GISAID	China	Asia	2021
EPI_ISL_3247002	GISAID	China	Asia	2021
EPI_ISL_548682	GISAID	China	Asia	2020
EPI_ISL_407978	GISAID	China	Asia	2019
EPI_ISL_3246998	GISAID	China	Asia	2021
EPI_ISL_283862	GISAID	China	Asia	2016
EPI_ISL_700773	GISAID	China	Asia	2017
EPI_ISL_699242	GISAID	China	Asia	2017
EPI_ISL_697206	GISAID	China	Asia	2017
EPI_ISL_505068	GISAID	China	Asia	2016
EPI_ISL_707450	GISAID	China	Asia	2017
EPI_ISL_697228	GISAID	China	Asia	2017
EPI_ISL_697161	GISAID	China	Asia	2017
EPI_ISL_501366	GISAID	China	Asia	2017
EPI_ISL_501359	GISAID	China	Asia	2017
EPI_ISL_699396	GISAID	China	Asia	2018
EPI_ISL_697205	GISAID	China	Asia	2017
EPI_ISL_699249	GISAID	China	Asia	2017
EPI_ISL_699239	GISAID	China	Asia	2017
EPI_ISL_699522	GISAID	China	Asia	2018
EPI_ISL_699516	GISAID	China	Asia	2018
EPI_ISL_699549	GISAID	China	Asia	2018
EPI_ISL_699548	GISAID	China	Asia	2018
EPI_ISL_699542	GISAID	China	Asia	2018
EPI_ISL_699534	GISAID	China	Asia	2018
EPI_ISL_699530	GISAID	China	Asia	2018
EPI_ISL_699528	GISAID	China	Asia	2018
EPI_ISL_699527	GISAID	China	Asia	2018
EPI_ISL_699526	GISAID	China	Asia	2018
EPI_ISL_699524	GISAID	China	Asia	2018
EPI_ISL_699521	GISAID	China	Asia	2018
EPI_ISL_699518	GISAID	China	Asia	2018
EPI_ISL_699515	GISAID	China	Asia	2018
EPI_ISL_699514	GISAID	China	Asia	2018
EPI_ISL_699512	GISAID	China	Asia	2018
EPI_ISL_696825	GISAID	China	Asia	2018
EPI_ISL_699550	GISAID	China	Asia	2018
EPI_ISL_699543	GISAID	China	Asia	2018
EPI_ISL_699536	GISAID	China	Asia	2018
EPI_ISL_699529	GISAID	China	Asia	2018
EPI_ISL_699520	GISAID	China	Asia	2018
EPI_ISL_699535	GISAID	China	Asia	2018
EPI_ISL_699533	GISAID	China	Asia	2018
EPI_ISL_699519	GISAID	China	Asia	2018
EPI_ISL_699538	GISAID	China	Asia	2018
EPI_ISL_699531	GISAID	China	Asia	2018
EPI_ISL_698006	GISAID	China	Asia	2018
EPI_ISL_699551	GISAID	China	Asia	2018
EPI_ISL_285278	GISAID	China	Asia	2017
EPI_ISL_283861	GISAID	China	Asia	2016
EPI_ISL_285274	GISAID	China	Asia	2017
EPI_ISL_285281	GISAID	China	Asia	2017
EPI_ISL_285288	GISAID	China	Asia	2017
EPI_ISL_283864	GISAID	China	Asia	2016
EPI_ISL_501351	GISAID	China	Asia	2016
EPI_ISL_462557	GISAID	China	Asia	2016
EPI_ISL_221662	GISAID	China	Asia	2015
EPI_ISL_244534	GISAID	China	Asia	2016
EPI_ISL_237978	GISAID	Japan	Asia	2016
EPI_ISL_221663	GISAID	China	Asia	2015
EPI_ISL_501324	GISAID	China	Asia	2015
EPI_ISL_252828	GISAID	China	Asia	2016
EPI_ISL_501339	GISAID	China	Asia	2015
EPI_ISL_462596	GISAID	China	Asia	2015
EPI_ISL_280896	GISAID	China	Asia	2016
EPI_ISL_694043	GISAID	China	Asia	2016
EPI_ISL_259762	GISAID	China	Asia	2016
EPI_ISL_259761	GISAID	China	Asia	2016
EPI_ISL_327811	GISAID	China	Asia	2017
EPI_ISL_501332	GISAID	China	Asia	2015
EPI_ISL_501331	GISAID	China	Asia	2015
EPI_ISL_462543	GISAID	China	Asia	2015
EPI_ISL_699499	GISAID	China	Asia	2017
EPI_ISL_281313	GISAID	China	Asia	2017
EPI_ISL_381686	GISAID	China	Asia	2019
EPI_ISL_462602	GISAID	China	Asia	2017
EPI_ISL_4254450	GISAID	China	Asia	2019
EPI_ISL_697856	GISAID	China	Asia	2016
EPI_ISL_285314	GISAID	China	Asia	2017
EPI_ISL_285028	GISAID	China	Asia	2017
EPI_ISL_395076	GISAID	China	Asia	2019
EPI_ISL_4254445	GISAID	China	Asia	2019
EPI_ISL_4254444	GISAID	China	Asia	2019
EPI_ISL_285410	GISAID	China	Asia	2017
EPI_ISL_285251	GISAID	China	Asia	2017
EPI_ISL_697878	GISAID	China	Asia	2017
EPI_ISL_699443	GISAID	China	Asia	2017
EPI_ISL_395073	GISAID	China	Asia	2019
EPI_ISL_501370	GISAID	China	Asia	2017
EPI_ISL_501367	GISAID	China	Asia	2017
EPI_ISL_462600	GISAID	China	Asia	2017
EPI_ISL_707341	GISAID	China	Asia	2016
EPI_ISL_372496	GISAID	China	Asia	2016
